# Supplementary material for: Glycerol Electro-Oxidation in Alkaline Medium with Pt-Fe/C Electrocatalysts Synthesized by the Polyol Method: Increased Selectivity and Activity Provided by Less Expensive Catalysts
Source: Nanomaterials (Basel). 2023 Mar 25;13(7):1173. doi: 10.3390/nano13071173 (PMC10096876; doi:10.3390/nano13071173)
Supplement: Supplementary file 1 [file nanomaterials-13-01173-s001.zip]

Archive with 1 entries (1 files):
- nanomaterials-2272596-supplementary.pdf
